# Supplementary material for: The predicting formula and scoring system for cardiac iron overload for thalassaemia children: Study from a middle-income country
Source: PLoS One. 2024 Sep 4;19(9):e0309663. doi: 10.1371/journal.pone.0309663 (PMC11373841; doi:10.1371/journal.pone.0309663)
Supplement: S4 File — (XLSX) [file pone.0309663.s006.xlsx]

## Sheet: Sheet1
MRIT2star	LGE	ST2	E	L1_Sm	L1_Em	L1_Am	L1_AmEm	L1_EEm	S1_Sm	S1_Em	S1_Am	S1_AmEm	S1_EEm	Hb	Retikulosit	RetHe	HiF	IG	hs_CRP	IL_6	Feritin	Hepsidin	Hepsidin_Feritin	Serum_Iron	TIBC	Transferin_RSABHK	Saturasi_Transferin_RSABHK	Indeks_Transferin_RSABHK	Transferin_PJHNK	MV_DT	TR_Vmaxms	Patuh_Kelasi	Jenis_Thalassemia	Age	Sex	LAC	TB	BB	Trombosit	HR	FJ	A	Rasio_EA	LVDD	EF	Interval_QoTC	Kelasi_terakhir	DFR	P_R
14.3	1	24.394	101	9.57	18.9	9.57	2	5.34	7.07	11.6	6.2	1.9	8.7	7.2	0.8	18.5	0.315	0.04	0.7	11.64	9712.48	19.8228	0.002041	155	186	104	0.8333	1.4903	127	116	2.8	70	mayor	11.42	1	19.5	135	31	116	97	97	62.1	1.6	4.16	62.9	0.455	Feriprox	1	0.148
23.4	2	12.5	105	6.53	13.3	6.85	1.9	7.9	7.4	12.4	6.09	2	8.5	8.5	0.16	23.9	0.141	0.07	1.8	9.88	1200	20	0.016666	172	196	108	0.8775	1.5925	149	123	2.81	23	mayor	14.865	2	16	130	25.5	253	102	98	55.8	1.9	3.55	78.1	0.459	Feriprox	1	0.116
35.9	1	23.75	94.1	7.94	18.3	8.27	2.2	4.6	8.16	11	6.2	1.8	8.35	9.2	0.24	23	0.154	0.18	1.9	9.42	4953	18.6239	0.00376	151	201	118	0.7512	1.2796	132	134	2.81	100	Mayor	16.26	2	19	145	39.55	211	77	98	45.9	1.8	4.53	58.7	0.416	Feriprox 2.2.2	1	0.141
33.3	2	12.5	101	9.68	20.5	6.42	3.2	4.6	6.64	11.7	5.55	2.2	8.63	9.7	0.64	16.4	2.695	0.05	3.9	11.05	2655.14	17.5867	0.0066	116	291	97	0.398	1.195	112	144	2.81	30	Mayor	13.85	1	18	138	34	234	82	100	56.3	1.7	4.01	59.5	0.455	Feriprox 2.2.2	1	0.12
31.9	2	28.414	90	11.3	14.3	11.1	1.3	6.3	7.51	8.92	6.85	1.3	10.1	8.6	0.5	17.8	0.572	0.1	3.8	41.06	2728.04	0.182042	6.7e-05	137	108	96	1.269	1.427	118	81	2.9	95	mayor	14.08	2	13	140	27	123	133	133	81.4	1.1	4.16	62.9	0.445	Feriprox	1	120
34.8	2	14.901	106	9.14	16.5	6.74	2.4	6.4	7.83	12.4	8.5	2.5	8.5	8.8	2.19	17.4	7.86	0.29	0.8	11.12	1912.34	17.0446	0.0089	251	358	159	0.7	1.578	203	141	2.91	90	Mayor	12.85	2	19.5	136	19.5	288	72	97	48.5	2.2	3.69	69	0.448	Feriprox 2.2.1	1	0.129
36.2	2	66.458	147	8.59	17.6	7.62	2	8.1	8.16	11.6	9.9	1.2	12.2	5.5	1.12	16.7	2.368	0.02	22.6	61.64	2798	0.179787	6.4e-05	229	245	155	0.934	1.9913	189	148	3.37	100	Mayor	12	2	13	107.8	18.4	192	133	91	102	1.4	4.39	60.2	0.427	Ferirox 3 x 5 cc	1	0.122
32	2	16.413	122	7.51	17	7.07	2.4	7.2	7.18	12.1	5.44	2.2	10.1	8.6	0.24	26	0.183	0.07	0.2	10.51	2348	0.31666	0.00014	255	367	149	0.697	1.7181	126	73	2.24	100	Mayor	12.25	2	24.4	137	47	255	62	62	58.4	2.2	2.68	56.1	0.411	Feriprox 3.3.3	1	0.125
11.3	2	12.5	61.1	7.07	15.6	7.62	2.1	3.92	4.9	10.1	5	2	6	11.7	0.17	29	0.46	0.01	0.1	8.47	2991.26	49.653	0.0166	176	183	150	0.9623	1.173	190	84	2.39	80	Mayor	9.7	1	16.5	119	21	344	75	106	43.2	1.4	3.58	62.5	0.435	Feriprox	1	0.137
26.2	2	17.034	107	7.4	15.6	9.79	1.6	6.9	6.74	12.1	5.22	2.3	8.8	9.3	0.24	21.1	0.305	0.34	0.5	10.42	7373.18	20	0.00271	186	350	122	0.53	1.525	152	88	2.32	50	mayor	14.67	2	19.5	116	26	315	77	89	71.7	1.5	3.04	56.6	0.449	Exjet 1x 4	2	0.169
16.28	2	12.5	98.3	8.05	19.4	6.09	3.2	5.4	5.87	11.3	5.44	2.1	9.2	9	0.29	12.1	2.008	0.02	0	7.37	1723.08	25.752	0.015	168	123	125	1.366	1.344	124	94	2.02	100	Mayor	11	2	17	132	23	353	96	65	58.2	1.8	4.03	56	0.45	Feriprox	1	0.131
15.3	1	14.597	126	6.96	19.5	7.18	2.3	6.97	7.07	12.3	5.22	2.4	11.1	10.6	0.16	27.1	0.102	0.01	0.1	8.05	7041.99	0.069217	1e-05	171	197	125	0.868	1.368	159	77	2.66	70	HbE	15.25	2	19.5	132	30.6	215	88	92	55.7	2.4	4.28	55.7	0.458	Feriprox 2.2.2 (500 mg)	1	0.128
28.8	2	14.597	110	5.55	15.7	7.29	2.2	7.01	6.64	13.7	5.87	2.3	8.03	11.1	0.43	19	0.209	0.04	2.3	14.68	4610	16.5186	0.00358	46	139	116	0.33	0.396	137	100	2.26	100	mayor	9.83	2	19	135	28.5	155	70	105	56	1.9	4.56	56.1	0.445	Feriiprox	1	0.166
29.09	2	12.5	102	10.1	15.9	10.4	1.5	6.4	8.21	12.9	8.21	1.6	7.9	10.3	0.52	20.4	0.434	0.06	0	6.72	16070	5.131	0.00032	139	231	178	0.602	0.781	180	102	1.3	100	Mayor	12.5	1	21	143	33	271	88	88	66	1.5	4.73	77.2	0.46	Feriprox 2.2.2 x 500 mg	1	0.143
44.2	2	17.257	88.6	8.7	17.6	6.31	3.4	5	7.07	13.3	4.68	2.8	6.66	8.8	1.6	14.9	2.33	0.04	1.6	13.7	8691.9	20	0.0023	72	172	122	0.419	0.59	147	102	2.46	100	mayor	11.17	2	17.5	144	30	211	92	82	53.1	1.6	4.06	65.4	0.467	Feriprox	1	0.12
25.6	2	29.598	81	8.92	18.1	9.9	1.8	3.5	6.85	10.2	6.2	1.6	6.3	6.7	6.76	13.9	0.203	0.1	17.8	44.78	2212.46	0.067002	3e-05	42	170	115	0.247	0.3652	130	102	2.05	0	mayor	13	1	11.5	117	16.9	220	108	108	49	1.3	4.06	55.6	0.444	Tidak minum ok mual	2	0.157
45.3	2	29.258	108	6.53	16.3	7.18	2.3	6.63	7.18	12.7	5	2.5	8.5	9.9	7.95	16.8	0.299	0.19	2.2	10.07	1973.2	17.4962	0.0089	221	198	138	1.116	1.602	170	104	2.35	30	mayor	9.1	2	19.5	154	42	672	88	90	74	1.5	4.49	60.4	0.449	sejak 2017 obat- harusnya 2.3.3	2	0.122
30	2	12.5	104	6.47	22	6.09	3.6	4.7	7.21	13.1	7.96	1.6	7.9	9.9	0.45	16.4	0.695	0.09	3.5	10.25	3162	1.76263	0.00056	162	197	148	0.822	1.095	172	106	2.42	100	HbE	11.08	1	24	134	43	344	109	80	86.3	1.2	4.73	68	0.473	Feriprox 2 x 15 cc	1	0.149
33.1	2	100.5	87.5	9.25	13.7	6.74	2	6.4	7.94	11.6	7.51	1.5	7.5	7.6	0	16.5	0.219	0.09	15.4	32	8163	0.055434	7e-06	159	198	118	0.8412	1.34745	147	106	2.12	50	HbE	16	2	10	124.5	19.3	97	115	96	58.8	1.5	4.64	58.7	0.432	feriprox 3 x 5 cc	1	0.134
27.6	2	19.566	97.5	7.83	14.1	8.05	1.8	6.9	9.25	11.4	7.29	1.6	8.6	8.7	2.61	15.5	0.937	0.03	0.1	8.44	3687.72	16.1767	0.004387	163	230	136	0.7086	1.198	133	106	2.26	84	mayor	17.67	1	22	180	56	202	65	65	51.4	1.9	4.88	66.4	0.392	Feriprox 2.2.2	1	0.138
41.03	2	12.5	93.6	6.64	12.1	8.49	1.4	7.7	6.31	11.6	7.83	1.5	8.1	9.5	0.39	26.7	0.352	0.05	0.2	4.26	3145.7	25.146	0.008	212	194	148	1.093	1.432	156	109	2.03	100	alfa delesi gannguan glob	7	2	18	125	23.5	320	88	88	59.7	1.6	4.06	55.6	0.445	FEriprox 2.2.1	1	0.138
27.4	2	19.226	115	7.07	17.1	4.57	3.7	6.73	5.97	11.1	3.7	3	10.4	7.6	0.63	15.9	0.416	0.13	2	9.08	4104.78	16.2616	0.003962	104	136	110	0.765	0.946	131	109	1.05	95	Mayor	8.17	1	14.5	125	25	326	103	68	85.9	1.3	3.78	60.6	0.446	Exjade (250 mg) 2 x 1	2	0.158
11.2	2	22.062	90.2	7.18	14.5	7.62	2	7.1	7.72	12.3	7.07	1.7	8	7.5	0.16	21	0.315	0.13	0.9	13.15	6929.93	19.2413	0.002777	207	250	128	0.828	1.617	178	109	2.54	66	mayor	16.5	1	21	160	44	273	83	83	59.7	1.7	4.56	59.3	0.447	Feriprox 2-2-2	1	0.131
20.6	2	93.332	93.1	7.72	16.4	5.55	3	5.7	6.64	14.5	4.79	3	6.4	8.6	0.72	17.7	10	0.07	1.2	11.47	5900.2	17.3136	0.002934	185	146	125	1.267	1.48	147	113	2.47	100	mayor	8.17	1	14	125	22	408	120	88	53.4	1.7	4	59	0.458	Exjet 1 x500	2	0.135
17.5	2	12.5	87.3	10.2	15.9	11.5	1.5	5.7	7.18	10.1	6.42	1.6	8.6	8.1	1.34	15.5	0.153	0.09	4	28.59	3990.11	0.31666	7.9e-05	92	159	74	0.578	1.2432	93	113	2.5	100	mayor	15.92	1	15.5	139	25	123	79	80	61.6	1.4	4.19	60.2	0.442	Exject 750	2	0.135
15.4	2	26.762	110	9.14	16.8	6.09	2.8	6.5	7.72	11.3	7.18	1.6	9.7	7.8	0.18	27.1	0.46	0.32	8.8	10.09	15879.8	19.8228	0.00125	136	112	96	1.214	1.417	108	116	2.66	23	Mayor	10.58	2	16	152	27	162	102	110	71	1.5	4.12	67.9	0.457	Feriprox 2.2.1	1	0.13
9.9	2	12.5	114	8.27	18.5	5.9	2.1	6.16	8.59	14.6	8.27	1.8	7.5	7.4	0.19	25.3	0.145	0.08	0.1	7.45	6200.53	20	0.003226	192	243	128	0.79	1.5	161	116	2.46	27	mayor	11	2	19	141	31.5	293	110	110	36.4	3.1	4.92	76.3	0.456	Exjet 750	2	0.14
32.24	2	15.147	116	11	18.8	8.59	2.2	6.2	6.85	12.4	5.77	2.1	9.4	9.4	3.46	16.7	0.283	0.19	0	7.49	1040.99	10.204	0.0098	197	133	131	1.481	1.503	133	120	1.57	100	Mayor	11.35	2	19.5	140	30	347	112	90	77.1	1.5	4.72	57.5	0.465	Feriprox	1	0.136
29.64	2	16.812	100	10	16.4	6.7	1.9	6.6	6.96	12.2	6.85	1.8	8.9	10.8	0.14	26.1	0.488	0.2	0.2	5.13	10763.9	29.365	0.0027	251	430	122	0.584	2.057	137	120	2.46	100	Mayor	11.3	1	17.5	128	24	236	112	110	73.7	1.5	4.03	65.7	0.453	Feriprox	1	0.159
45.28	2	12.5	127	11.5	23.6	10.3	2.3	5.4	8.24	13.2	6.84	1.9	9.6	10	17	10	0.325	0.04	0.2	6.35	2877.8	59.69	0.0207	171	181	154	0.945	1.11	158	120	1.55	100	Mayor	15.45	1	21	148	43.5	198	92	113	98.8	1.3	4.83	65.5	0.458	feriprox 7 tablet	1	0.136
33.5	2	15.229	90.2	6.31	15.3	5.77	2.7	5.9	7.62	12.2	4.9	2.5	7.4	7.4	0.17	24.4	0.319	0.09	0.1	12.32	3825.54	20	0.005228	174	197	138	0.8832	1.2608	161	120	2.44	0	Mayor	5.95	1	15	105.5	16.2	303	96	90	47.1	1.9	4.08	52.7	0.453	Feriprox	1	0.121
32.39	2	18.545	82	7.18	13.1	6.42	2	6.3	7.62	12.5	5.55	2.3	6.6	8	6.4	12.7	0.59	0.25	0.1	7.95	2112.78	21.416	0.0101	130	161	141	0.807	0.922	151	123	0.68	100	Mayor	14.5	1	17.5	140	30	193	67	84	52.4	1.6	4.06	55	0.448	Feriprox 3.2.2 (500mg)	1	0.169
36.2	2	12.5	94.6	8.38	17.4	6.74	2.6	5.4	7.29	13.2	5.66	2.3	7.2	12.2	0.58	24.6	1.058	0.02	2.3	18.19	3694	12.3079	0.00332	81	151	107	0.54	0.757	123	123	2	100	Mayor	10.75	1	17.3	128	28	129	68	90	55.3	1.7	3.93	59.3	0.436	Feriprox 2.2.1	1	0.134
22.6	2	12.5	100	10.8	19.1	7.72	2.5	4.3	6.96	10.7	6.31	1.7	7.6	9.2	1	16.2	0.117	0.08	2.3	14.71	3581.54	0.051567	1.4e-05	94	216	105	0.43518	0.8952	123	123	2.28	100	mayor	15.92	1	16.8	140	28	147	85	65	52.6	1.5	3.89	59.5	0.442	Exject 500	2	0.155
30.1	2	12.5	102	8.7	21	7.83	2.7	4.9	6.53	13.1	8.05	1.6	7.8	9	0.21	22.2	0.087	0.02	0.1	7.07	5172.95	0.396483	7.7e-05	205	251	127	0.8167	1.614	153	123	2.4	100	mayor	15	1	18.5	147	35.5	313	86	86	56.3	1.8	5.06	64.1	0.447	Exject 1 x 750	2	140
33.8	2	14.456	90.7	8.49	17.4	8.7	2	5.2	8.49	13.5	6.42	2.1	6.7	8.9	0.2	27.3	1.454	0.05	0.8	5.78	3304	0.161669	4.9e-05	229	498	91	0.4598	2.51648	130	123	2.23	100	HbE	10.5	1	15.5	120	19.9	334	84	84	57.5	1.6	3.72	56.2	0.48	Exjet 1x 500	2	0.147
36.4	2	12.5	95.1	7.29	17.2	7.4	2.3	5.5	6.74	10.7	5.44	2	8.9	9.4	0.62	17.9	0.372	0.24	0.2	7.07	4196.66	69.014	0.0164	211	184	169	1.147	1.249	163	125	0.96	100	Mayor	14.75	2	20	144	40	183	82	112	49	1.9	4.8	62.4	0.445	Feriprox	1	0.154
38.4	2	12.5	96	7.72	15.2	7.29	2.1	6.32	7.18	14.3	7.62	1.9	6.7	11	0.55	0.01	1.237	0.01	0.2	5.52	3459	0.371001	0.00011	154	164	121	0.939	1.273	146	127	2.2	100	HbE	9.5	1	17	123	25	241	106	88	72	1.8	3.51	63.9	0.489	Ferifrox: 2.2.1,5	1	0.119
44.2	2	14.808	94.7	5.66	10	4.35	2.3	8.5	6.64	9.57	4.79	2	9.9	8.8	0.44	20.2	0.342	0.11	1.1	186.5	9053.13	1.15363	0.00013	185	333	140	0.556	1.321	174	127	0.67	100	Mayor	9.5	2	19	131	26	200	102	86	71	1.3	4.13	62.3	0.431	Exjet 500 mg	2	0.136
25.5	2	14.479	90	7.07	17.1	4.57	3.7	5.5	5.77	12.4	4.24	2.9	7.7	9.5	0.52	19.1	0.536	0.04	0.3	8.06	4262.79	17.0446	0.00399	114	310	132	0.368	0.864	137	127	2.23	95	Mayor	10.5	2	17	131	28	288	87	64	60	1.5	4.15	55.8	0.466	Exjade (500mg) 1 x 750	2	0.119
24.6	2	12.5	90.2	9.25	17.8	6.53	2.7	5.1	7.4	10.3	5.98	1.7	8.8	9.5	5.46	29.6	0.513	0.05	0.5	8.35	1520	17.1338	0.011272	193	219	148	0.635	1.304	191	127	1.97	100	Alfa Sperositosis	11.58	1	15.5	138	29	208	81	82	56.3	1.6	4.56	73	0.422	exjet	2	0.16
22.2	2	13.753	107	9.9	23.1	9.46	2.4	4.2	7.62	12.9	7.62	1.7	7.6	8.4	3.37	15.1	0.17	0.63	0.2	7.75	4389.28	0.058803	1.3e-05	118	149	98	0.7919	1.204	106	127	2.28	50	HbE	11.76	1	19.5	139	32.3	429	98	79	55.8	1.8	4.53	66	0.63	Feriprox	1	0.163
30.8	2	13.401	110	7.18	18.9	5.66	3.3	5.8	6.53	13.8	5.66	2.4	7.9	8.9	8.79	16.3	0.118	0.05	0.1	5.65	2647	0.290932	0.00011	158	173	98	0.913	1.6122	126	127	2.35	100	HbE	7.58	2	18.5	130	25.5	345	94	94	65	1.7	3.78	59	0.48	Exjet 250 ok Ferprox	1	0.149
36.58	2	16.39	102	8.81	18.8	6.74	2.8	5.4	7.51	14	5.87	2.4	7.3	7.4	1.22	15.4	1.167	0.08	0.6	11.03	2265.03	81	0.0358	68	142	117	0.479	0.581	111	129	0.67	100	Mayor	10	2	18	135	26	162	91	120	73.7	1.4	4.18	55.4	0.451	Feriprox	1	0.178
32.1	2	15.03	103	12	20.3	9.25	2.2	4.8	5.55	12.6	6.2	2.3	7.8	9.7	0.15	27.2	0.452	0.02	2	10.41	17976.3	0.433948	2.4e-05	182	203	126	0.896	1.444	163	130	2.4	90	mayor	9.92	2	15.5	125	22	214	108	66	59.7	1.6	3.83	69.4	0.463	Exjet 250 mg	2	0.132
36.3	2	21.629	116	6.74	18.1	4.35	4.2	6.4	7.29	16.1	4.13	3.9	7.1	9	0.84	16.6	0.121	0.01	0.3	9.17	2280.51	17.1338	0.007513	91	208	76	0.4375	1.1973	156	130	2.29	100	HbE	16.83	1	18.5	172	43	219	68	68	37.6	3.1	4.65	57.1	0.417	Feriprox sirup 3.2.2	1	0.167
40.1	2	12.721	97	8.59	16.6	8.81	1.9	5.8	7.29	12.4	7.2	1.7	7.8	8.7	0.69	19.5	0.467	0.05	0	7.79	3012.79	5.004	0.0017	149	171	142	0.871	1.049	163	134	2.02	70	HbE	11.25	2	17	134	28	231	96	78	59.7	1.6	4.19	62.5	0.461	Feriporox 3 x 7.5 cc	1	0.124
29.5	2	19.554	97.5	7.51	16.6	6.42	0.6	5.9	5.11	9.57	4.9	2	10.2	9	2	16.1	0.634	0.21	11.4	18.94	1501	0.053292	3.6e-05	71	145	120	0.489	0.592	145	134	2.13	95	mayor	13.17	2	19	147	36	171	90	78	56.3	1.7	4.79	56.9	0.471	Feriprox	1	0.129
31.6	2	12.5	103	7.29	16	7.4	2.2	6.4	7.4	11.6	4.13	2.8	8.9	11.6	0.25	23.4	1.463	0.04	1.3	6.16	4359.53	14.7208	0.0034	165	186	115	0.887	1.435	142	137	0.67	90	Mayor	17.08	2	22	148	47	97	77	110	47.5	2.2	4.29	73	0.429	Ferifrox 2.2.3	1	0.137
27	2	13.366	110	7.4	13.5	6.96	1.9	8.1	8.53	13.2	5.44	2.4	8.3	9.3	0.43	20	8.777	0.08	1.2	9.97	5491.38	19.0157	0.00347	141	120	98	1.175	1.439	122	137	2.58	95	mayor	9.17	1	17	127	24	364	70	66	58.2	1.9	4.12	68.4	0.447	Feriprox	1	0.111
33.8	2	14.983	99	8.49	17.4	7.51	2.3	5.7	8.49	13.9	8.38	1.7	7.1	9.5	0.16	26.4	0.118	0.03	0.6	10.93	6804.49	19.926	0.002928	158	168	103	0.9404	1.5339	132	140	2.52	65	mayor	17.98	1	19.5	130	27	297	86	86	80.4	1.2	4.59	67.9	0.424	Exjet 500 mg	2	0.143
29	2	12.639	97	7.72	15.7	6.2	2.5	6.18	7.83	12.3	8.38	1.5	7.9	9.4	0.44	20.3	1.713	0.02	1	5.98	5021.22	13.8213	0.0028	93	152	109	0.61	0.85	130	141	2.01	90	Mayor	12.3	1	15.5	136	25	213	98	98	74.2	1.3	4.24	56.5	0.448	Feriprox 2.2.2	1	0.197
26.2	2	18.769	106	7.62	15	6.96	2.2	7.2	6.09	9.9	5.44	1.8	10.9	8.9	1.58	13.9	3.832	0.1	8.7	20.44	4484.35	0.050892	1.1e-05	34	99	88	0.343	0.895	107	141	1.59	50	HBE	16	2	16	139	27	215	82	81	67.4	1.6	4.82	55	0.462	Exjet 500 (2x 250)	2	0.145
29	2	15.966	98.5	7.83	19.1	4.9	3.9	4.9	7.51	11.2	5.44	2.1	8.4	9.8	0.18	26.5	0.087	0.06	0.1	9.15	5345.74	20	0.003741	147	131	91	1.122	1.616	115	141	2.29	95	mayor	10.42	1	17.5	129	24	338	90	90	50	1.9	4.15	55.6	0.455	Feriprox 1.1.0,5	1	0.148
30.38	2	25.051	88.8	9.57	17.2	9.25	1.9	4.7	7.07	12.6	6.53	1.9	6.3	9.6	0.88	16.1	0.462	0.17	0	5.67	5787.75	26.702	0.0046	192	178	150	1.079	1.28	158	144	0.68	100	Mayor	14.7	1	21	152	42	173	69	81	51.4	1.6	4.55	61.9	0.439	Feriprox	1	0.142
36.7	2	16.929	72.3	6.2	12.1	7.62	1.6	6	6.85	11.5	5.87	1.7	6.6	9.3	0.23	26.9	3.151	0.12	4.1	11.3	3830.02	0.74085	0.000193	140	125	94	1.12	1.489	120	144	1.59	100	mayor	9.5	2	15.5	122	22.5	386	88	88	39.8	1.8	3.84	56.4	0.444	Feriprox 1.1.0.5	1	0.146
30.4	2	36.993	141	10.7	16.6	5.55	3	8.49	8.27	12.5	6.95	1.8	11.3	9	1.03	16.6	0.953	0.07	0.1	28.18	2715	16.8675	0.00621	151	141	116	1.07	1.3	134	148	2.23	100	Mayor	7.6	1	14	127	22.5	312	106	78	83.9	1.7	4.21	61.3	0.454	Feriprox 3 x 5 ml	1	0.567
31.4	2	12.5	100	8.7	21.2	5.87	3.6	4.7	7.62	15	10.6	0.9	6.7	9.9	0.21	23.4	0.156	0.11	1.2	10.64	5240.15	0.862805	0.00016	84	168	122	0.512	0.689	149	148	2.4	100	Mayor	12.24	2	16	141	27	179	92	70	56.9	1.8	3.93	63.3	0.471	Feriprox 2.2.1.5	1	0.136
41.5	2	18.523	94.7	7.51	17.1	6.42	2.7	5.5	6.96	11.2	5.66	2	8.3	8.4	1.59	19.9	0.367	0.18	0.4	6.45	2098.69	20	0.00953	194	156	119	1.244	1.63	146	148	2.25	100	mayor	12.92	2	22	152	46	400	81	81	43.3	2.2	4.33	65.3	0.462	Feriprox 3 x1	1	0.135
22.7	2	15.956	101	6.64	15.7	6.42	2	6.1	9.57	14.7	6.96	2.1	6.8	9.5	0.85	18.1	0.35	0.06	0	6.89	2288.32	21.18	0.0092	176	183	135	0.962	1.303	138	151	2.44	100	HbE	11.15	1	18.5	126	23	250	87	72	61.8	1.6	4.37	55	0.456	Feriprox 2.2.1	1	0.127
25.14	2	12.5	92.7	7.18	14	7.72	1.8	6.6	7.29	12.3	6.53	1.9	7.5	8	0.11	25.6	0.543	0.01	0	5.63	5787.4	55.91	0.0097	188	172	157	1.093	1.197	174	151	2.32	100	Mayor	15.9	1	17	134	28	162	82	98	59.5	1.6	4.62	61.1	0.486	Feriprox	1	0.134
26	1	12.5	109	7.18	20.6	3.59	5.7	5.7	6.31	15.7	6.95	2.3	7.5	9.9	0.68	20.1	7.904	0.02	26.2	6.87	2778.09	15.8427	0.0057	53	213	81	0.249	0.65	99	151	2.31	90	Mayor	9.6	1	16	129	22.5	196	95	84	41.6	2.6	4.02	52.1	0.444	Feriprox 3x3	1	0.248
29.8	2	13.729	110	8.27	14.9	6.31	2	6.78	7.4	12.2	5.98	2	9	9.9	0.48	19.5	8.412	0.02	0.3	12.78	3922.76	0.054353	0.000139	109	160	135	0.681	0.807	164	151	1.59	100	mayor	16	1	21.5	149	38	131	86	84	56.9	1.9	4.23	69.5	0.445	Feriprox 2.2.2	1	0.12
31.7	2	21.629	111	9.36	16.6	8.7	1.9	6.7	8.81	12.7	6.09	2.1	8.7	8.4	2.61	16	0.224	0.36	1.1	11.66	4498.07	20	0.00022	164	258	124	0.6356	1.3225	149	151	2.17	100	mayor	17.75	2	21.5	148	45	183	84	85	70.3	1.6	4.87	56	0.434	Ferifrox 2-2-2	1	0.185
35.43	2	12.5	83.9	8.38	13.1	7.18	1.8	6.1	7.4	12.9	7.4	1.7	6.2	9.7	0.37	19.5	0.337	0.03	0.5	15.57	3282.38	43.732	0.0133	33	175	176	0.189	0.188	182	155	0.68	100	Mayor	11.3	2	17.3	131	30	188	78	104	68.4	1.2	3.72	64.7	0.435	Feriprox	1	0.114
40.4	2	19.671	97.4	9.68	19	7.83	2.4	4.7	7.94	16.2	5.44	3	5.5	8.6	1.84	16.4	8.54	0.35	0.2	5.92	3633.56	20	0.0055	184	625	136	0.294	1.353	172	155	2.23	100	HbE	16	2	18	155	41.5	330	82	82	46	2	3.79	60	0.445	Feriprox 3.3.3	1	0.144
29.3	2	15.265	85.9	7.62	12.5	6.53	1.9	6.9	7.62	12.5	6.53	1.9	6.9	8	0.92	18.7	1.973	0.15	0.9	7.89	4578.8	0.227576	5e-05	182	154	117	1.182	1.556	145	158	2.24	90	mayor	11.75	2	18.5	149	40.5	162	73	73	66.5	1.3	5.01	58.2	0.463	Feriprox	1	0.124
30.7	2	12.5	103	8.38	17.6	6.53	2.7	5.9	7.29	12.4	4.24	2.9	8.4	10.2	1.24	18.1	1.603	0.01	0.4	7.01	1002.46	14.4908	0.014455	135	175	134	0.771	1.008	160	162	1.59	100	mayor	10.75	2	18.5	142	32	181	78	78	59.7	1.7	4.67	55.4	0.462	Feriprox 1.1.2	1	0.126
36.7	2	13.483	103	7.4	19.8	8.05	2.5	5.2	7.4	13.7	5	2.7	7.5	8.5	0.26	22.1	1.794	0.03	0.4	9.96	3902.83	0.038523	1e-05	175	180	111	0.972	1.577	137	162	1.59	100	mayor	12	1	17.5	132	27.8	179	68	68	59.7	1.7	4.67	54.4	0.459	Feriprox 2.2.2	1	0.124
28.3	2	14.327	91.2	10	17.5	7.4	2.4	4.8	6.31	14.8	5.55	2.7	5.7	8.6	1.19	20.7	0.525	0.09	0.9	6.67	3314	2.04234	0.000611	116	230	127	0.91	0.913	153	165	1.59	100	mayor	10.5	2	19	140	31	455	82	82	62.4	1.4	4.26	64	0.467	Feriprox	1	0.094
46.7	2	17.89	115	8.16	18.8	5.66	3.3	6.4	7.51	13.4	5.66	2.4	9	8.9	0.19	21.2	0.517	0.01	0.5	7.93	1872.29	0.050892	2.7e-05	182	157	115	1.159	1.582	148	165	2.35	100	mayor	13	1	13.8	156	43	275	89	89	57.9	2	5.23	55.9	0.446	Feriprox 2.2.2	1	0.164
37.01	2	22.988	97.8	7.07	15.9	8.27	1.9	6.4	7.07	12	5.44	2.2	8.5	11	18	20	0.573	0.02	0.2	8.73	6392.87	4.388	0.0007	253	225	187	1.124	1.353	207	169	2.17	100	Mayor	15.25	1	22	156	44	193	65	98	50.9	1.9	4.84	56.1	0.417	Feriprox	1	0.164
37.2	1	17.222	104	7.51	20.2	10	2	4.8	6.2	13.7	6.64	2.1	7.3	9.4	1.44	16.9	0.114	0.07	1.2	8.86	8870.56	18.051	0.002035	164	242	89	0.6776	1.842	168	169	2.14	95	mayor	12.92	1	16.5	145	30	199	109	109	71.3	1.4	4.12	55.7	0.451	Feriprox	1	0.124
32.65	2	15.112	126	9.88	20.2	6.85	2.9	6.2	7.18	13.5	5.11	2.6	9.3	9.9	0.127	28.6	1.987	0.03	0.1	7.63	3982.06	62.696	0.0158	157	187	171	0.84	0.918	178	173	0.67	100	Mayor	13	2	18	140	33	135	92	94	65.8	1.9	4.26	64.9	0.476	Feriprox	1	0.12
40	2	14.936	97	8.27	21.2	5.55	3.8	4.6	6.64	15.7	4.57	3.4	6.2	9.9	2.5	15.2	8.797	0.04	8	11.17	2072	18.6239	0.00898	44	170	140	0.2858	0.314	166	173	0.67	78	HbE	16.42	2	17.5	144	34	169	92	73	51.9	1.9	4.39	57.9	0.455	Feriprox 3x1	1	0.138
38.3	2	12.604	90.7	7.83	15.9	8.16	1.9	5.7	5.98	11.8	6.31	1.9	7.6	10.2	0.76	0.2	1.106	0.2	0.7	6.42	5385.15	15.1121	0.0028	98	174	134	0.563	0.73	163	176	0.68	25	Mayor	13.8	1	19	141	30	254	83	110	50.4	1.8	4.19	60.2	0.45	Feriprox;2.2.1,5	1	0.155
29.1	2	12.5	105	8.38	18.8	4.68	4	6	5.87	12.3	4.13	3	9.1	10.8	0.48	18	0.328	0.19	0.9	9.05	2733.43	20	0.00732	111	178	135	0.624	0.822	169	176	1.71	50	HbE	8.5	2	15	110	18	359	79	82	50.2	2.1	3.84	59.4	0.447	Feriprox 2.2.1	1	0.129
42.18	2	22.519	82.9	9.03	15.1	5.98	2.5	5.5	7.83	12.2	6.53	6.53	6.8	9.2	3.23	2.51	0.279	0.22	0.1	7.46	2060.66	12.916	0.0063	194	160	159	1.212	1.22	168	183	0.68	100	HbE	11.25	2	19.5	140	33.5	230	101	88	51.9	1.6	4.4	55.1	0.466	Feriprox 2.2.2 x 500 mg	1	0.144
39.1	2	21.113	86.3	9.36	16.1	5.98	2.7	5.4	7.83	9.9	6.42	1.5	8.7	7.8	3.27	15.4	0.23	0.02	10.9	18.63	2801.71	0.162685	2e-05	185	252	126	0.7341	1.4682	156	190	2.08	35	Mayor	12	1	15	141.5	28.1	95	102	86	55.8	1.5	3.96	57.1	0.437	Exjade 1 x 250 mg	2	0.136
[truncated: 37 more columns]
